# Supplementary material for: A Simulation Study of a Novel Electrokinetic-Based Focusing Technique to Enhance the Real-Time Detection of Microplastics in Water Flow
Source: Sensors (Basel). 2026 May 27;26(11):3395. doi: 10.3390/s26113395 (PMC13259111; doi:10.3390/s26113395)
Supplement: Supplementary file 1 [file sensors-26-03395-s001.zip]

Archive with 11 entries (11 files):
- Supplementary File.pdf
- VideoS10_Side_view_at_100V.avi
- VideoS1_End_view_at_5V.avi
- VideoS2_End_view_at_10V.avi
- VideoS3_End_view_at_25V.avi
- VideoS4_End_view_at_50V.avi
- VideoS5_End_view_at_100V.avi
- VideoS6_Side_view_at_5V.avi
- VideoS7_Side_view_at_10V.avi
- VideoS8_Side_view_at_25V.avi
- VideoS9_Side_view_at_50V.avi
